# Supplementary material for: Brain Networks Implicated in Seasonal Affective Disorder: A Neuroimaging PET Study of the Serotonin Transporter
Source: Front Neurosci. 2017 Nov 3;11:614. doi: 10.3389/fnins.2017.00614 (PMC5682039; doi:10.3389/fnins.2017.00614)
Supplement: Supplementary file 1 [file DataSheet1.ZIP]

Archive with 14 entries (11 files):
- supplementary_files/
- supplementary_files/brainmask.fsl.nii
- supplementary_files/clust_zscoreMap_pc11.txt
- supplementary_files/clustermask_zscoreMap_pc11.nii.gz
- supplementary_files/PLS_suppl_resubmission.docx
- __MACOSX/
- __MACOSX/supplementary_files/
- __MACOSX/supplementary_files/._PLS_suppl_resubmission.docx
- supplementary_files/PLS_suppl_resubmission.pdf
- __MACOSX/supplementary_files/._PLS_suppl_resubmission.pdf
- supplementary_files/recruitment.pdf
- __MACOSX/supplementary_files/._recruitment.pdf
- supplementary_files/zscoreMap_pc11.nii.gz
- supplementary_files/zscoreMap_pc11_FPR.nii.gz
