# Supplementary material for: Brain Networks Implicated in Seasonal Affective Disorder: A Neuroimaging PET Study of the Serotonin Transporter
Source: Front Neurosci. 2017 Nov 3;11:614. doi: 10.3389/fnins.2017.00614 (PMC5682039; doi:10.3389/fnins.2017.00614)
Supplement: Supplementary file 1 [file DataSheet1.ZIP › supplementary_files/clust_zscoreMap_pc11.txt]

# Cluster Growing Summary (mri_volcluster)
# $Id: mri_volcluster.c,v 1.45.2.1 2011/03/28 15:32:36 greve Exp $
# cwd /indirect/data2/mnorgaard/HC_vs_SAD_s_females/review
# cmdline mri_volcluster --i brainmask_bp_sp_final_LV1_females22_pcs11.nii.gz --mni152reg --minsize 640 --thmin 2.8 --sign abs --sum /data2/mnorgaard/HC_vs_SAD_s_females/review/clusterpc11_22TAL.txt --out /data2/mnorgaard/HC_vs_SAD_s_females/review/thrs28_saliences_pc11.nii.gz --ocn /data2/mnorgaard/HC_vs_SAD_s_females/review/clustermask.nii.gz 
# sysname  Linux
# hostname fog
# machine  x86_64
# user     martinnoergaard
# Input Volume:      brainmask_bp_sp_final_LV1_females22_pcs11.nii.gz
# Frame Number:      0
# VoxSize_mm3 1
# SearchSpace_mm3 7.22103e+06
# SearchSpace_vox 7221032
# Minimum Threshold: 2.8
# Bonferroni 0
# Maximum Threshold: inifinity
# Threshold Sign:    abs
# AdjustThreshWhenOneTail 1
# Size Threshold:    640 mm^3
# Size Threshold:    640 voxels
# Voxel Size:        1 mm^3
# Registration:      /usr/local/nru/freesurfer/average/mni152.register.dat
# AllowDiag:         0
# NClusters          18
# 
# Reporting Coordinates in Talairach Space
# Cluster   Size(n)   Size(mm^3)     TalX   TalY    TalZ              Max
  1        17224      17224.0      64.93  -25.49   22.91           8.20064
  2         765        765.0      11.84  -76.37  -17.90           7.92325
  3        2318       2318.0     -14.66    2.16   -8.00           6.99542
  4        1818       1818.0      16.31   -4.74  -20.01           6.69153
  5        1064       1064.0     -13.15   24.49  -25.78           6.30983
  6         855        855.0      -6.39  -32.94   64.83           5.54686
  7         996        996.0      -4.62  -29.19   25.91           5.52644
  8         942        942.0       7.68  -49.75  -47.73          -5.51052
  9        2656       2656.0      38.51   39.07   25.47           5.40279
 10        1546       1546.0      31.58  -36.93   -0.78          -5.30927
 11        1024       1024.0      11.98   -0.79   -1.68          -5.20064
 12        2934       2934.0     -55.62   18.28   10.41           5.19280
 13        1683       1683.0     -53.20  -18.74   26.74           4.96119
 14        1390       1390.0     -12.80   -5.43   -4.28          -4.90716
 15        1031       1031.0     -13.61   63.22    9.06          -4.88671
 16        3931       3931.0      36.04   42.64    0.35           4.60843
 17        1111       1111.0     -23.65   -7.67   42.34           4.29571
 18         673        673.0      -9.90  -48.96   35.90           4.09402
